# Supplementary material for: Massive Fetomaternal Hemorrhage Caused by an Intraplacental Choriocarcinoma: Case Report and Review of the Literature
Source: Diagnostics (Basel). 2024 Nov 1;14(21):2454. doi: 10.3390/diagnostics14212454 (PMC11544788; doi:10.3390/diagnostics14212454)
Supplement: Supplementary file 1 [file diagnostics-14-02454-s001.zip]

Archive with 1 entries (1 files):
- diagnostics-3244939-supplementary.pdf
